# Supplementary material for: Development and Validation of an Educational Tool on Hypodermoclysis for Palliative Care Professionals
Source: Nurs Rep. 2025 Aug 16;15(8):301. doi: 10.3390/nursrep15080301 (PMC12389239; doi:10.3390/nursrep15080301)
Supplement: Supplementary file 1 [file nursrep-15-00301-s001.zip]

Archive with 1 entries (1 files):
- nursrep-3784100-supplementary.pdf
